# Supplementary material for: Design, Synthesis and Phenotypic Profiling of Simplified Gedatolisib Analogues
Source: Pharmaceuticals (Basel). 2023 Jan 30;16(2):209. doi: 10.3390/ph16020209 (PMC9964390; doi:10.3390/ph16020209)
Supplement: Supplementary file 1 [file pharmaceuticals-16-00209-s001.zip]

Archive with 1 entries (1 files):
- pharmaceuticals-2164508-supplementary.pdf
